# Supplementary material for: Correlation between CFTR variants and outcomes of ART in patients with CAVD in Central China
Source: Sci Rep. 2023 Jan 5;13:64. doi: 10.1038/s41598-022-26384-8 (PMC9814922; doi:10.1038/s41598-022-26384-8)
Supplement: Supplementary file 1 — Supplementary Information. [file 41598_2022_26384_MOESM1_ESM.xlsx]

## Sheet: clinical information
Patient	Age(years)	Indication	Gene	DNA change	Amino aid change	Transcript	Exon/Intron	Zygosity	Frequcency（gnomAD）	ACMG class	Evidence	Clinical treatment	Parter Age	M2 oocytes	2PN embryos	Cleavaged embryos	Available embryos	Fresh embryos transferred	Gestational sacs	Live births
P1	33	CBAVD	CFTR	c.2147delA	p.Lys716Argfs*6	NM_000492.4	Exon 14	Heterozygous	0	P	PVS1, PM2_supporting, PP4, PM3	ICSI	28	11	9	8	5	2	1	1
		CBAVD	CFTR	c.1210-11T>G	NA	NM_000492.4	Intron 9	Heterozygous	0.0107	VUS	PS3, PP4, BS1
P2	27	CBAVD	CFTR	c.2147delA	p.Lys716Argfs*6	NM_000492.4	Exon 14	Heterozygous	0	P	PVS1, PM2_supporting, PP4, PM3	ICSI	27	16	11	11	6	0
		CBAVD	CFTR	c.1210-11T>G	NA	NM_000492.4	Intron 9	Heterozygous	0.0107	VUS	PS3, PP4, BS1
P3	32	CBAVD	CFTR	c.3200C>T	p.Ala1067Val	NM_000492.4	Exon 20	Heterozygous	1.22089e-05	P	PM2_supporting, PP4, PM3_strong, PP3	ICSI	30	14	12	11	6	0
		CBAVD	CFTR	c.1210-11T>G	NA	NM_000492.4	Intron 9	Heterozygous	0.0107	VUS	PS3, PP4, BS1
P4	29	CBAVD	CFTR	c.1210-11T>G	NA	NM_000492.4	Intron 9	Heterozygous	0.0107	VUS	PS3, PP4, BS1	ICSI	28	7	7	7	2	2	2	2
P5	22	CUAVD	CFTR	c.1680-1G>A	NA	NM_000492.4	Intron12	Heterozygous	4e-06	P	PVS1, PM2_Supportig, PP4	ICSI	21	16	9	9	4	0
P6	26	CBAVD	CFTR	c.1210-11T>G	NA	NM_000492.4	Intron 9	Heterozygous	0.0107	VUS	PS3, PP4, BS1	ICSI	29	20	16	16	5	0
P7	34	CBAVD	CFTR	c.1210-11T>G	NA	NM_000492.4	Intron 9	Heterozygous	0.0107	VUS	PS3, PP4, BS1	ICSI	32	10	10	10	7	1	1	1
P8	30	CBAVD	CFTR	c.2213T>G	p.Leu738*	NM_000492.4	Exon14	Heterozygous	0	P	PVS1, PM2_supporting，PP4，PM3	ICSI	29	10	7	6	2	2	1	1
		CBAVD	CFTR	c.1210-11T>G	NA	NM_000492.4	Intron 9	Heterozygous	0.0107	VUS	PS3, PP4, BS1
P9	43	CBAVD	CFTR	c.1069G>A	p.Ala357Thr	NM_000492.4	Exon8	Heterozygous	0	LP	PM2_supporting, PP4, PM3_strong, PP3
		CBAVD	CFTR	c.1210-11T>G	NA	NM_000492.4	Intron 9	Heterozygous	0.0107	VUS	PS3, PP4, BS1
P10	25	CBAVD	CFTR	c.1521_1523del	p.Phe508del	NM_000492.4	Exon11	Heterozygous	3.25132e-05	P	PP4, PM3_verystrong, PM4	ICSI	30	6	5	5	4	0
		CBAVD	CFTR	c.1210-11T>G	NA	NM_000492.4	Intron 9	Heterozygous	0.0107	VUS	PS3, PP4, BS1
P11	25	CBAVD	CFTR	c.2909G>A	p.Gly970Asp	NM_000492.4	Exon18	Heterozygous	1.22079e-05	P	PS3_supporting, PM2_supporting, PM3_verystrong，PP3，PP4
		CBAVD	CFTR	c.1210-11T>G	NA	NM_000492.4	Intron 9	Heterozygous	0.0107	VUS	PS3, PP4, BS1
P12	25	CBAVD	CFTR	c.1210-11T>G	NA	NM_000492.4	Intron 9	Homozygous	0.0107	VUS	PS3, PP4, BS1	ICSI	24	3	1	1	1	1	0
P13	34	CBAVD	CFTR	c.1210-11T>G	NA	NM_000492.4	Intron 9	Homozygous	0.0107	VUS	PS3, PP4, BS1	ICSI	37	8	5	5	4	2	1	0
P14	31	CBAVD	CFTR	c.2909G>A	p.Gly970Asp	NM_000492.4	Exon18	Heterozygous	1.22079e-05	P	PS3_supporting, PM2_supporting，PM3_verystrong，PP3，PP4	ICSI	35	9	5	3	3	2	0
		CBAVD	CFTR	c.1210-11T>G	NA	NM_000492.4	Intron 9	Heterozygous	0.0107	VUS	PS3, PP4, BS1
P15	29	CBAVD	CFTR	c.4297G>T	p.Glu1433*	NM_000492.4	Exon27	Heterozygous	2.44294e-05	LP	PVS1, PM2_supporting, PP4	ICSI	27	7	5	5	4	2	2	1
		CBAVD	CFTR	c.1210-11_1210-10insG	NA	NM_000492.4	Intron 9	Heterozygous	5.57132e-05	LP	PS3, PS4, PP4
P16	28	CBAVD	CFTR	c.3021dupT	p.Val1008Cysfs*39	NM_000492.4	Exon 19	Heterozygous	0	P	PVS1，PM2_supporting，PP4，PM3	ICSI	31	14	11	11	9	2	2	1
		CBAVD	CFTR	c.1210-11T>G	NA	NM_000492.4	Intron 9	Heterozygous	0.0107	VUS	PS3, PP4, BS1
P17	31	CBAVD	CFTR	c.3484C>T	p.Arg1162*	NM_000492.4	Exon 22	Heterozygous	5.29799e-05	P	PVS1，PM2_supporting，PP4，PM3	ICSI	28	5	3	3	1	1	0
		CBAVD	CFTR	c.1210-11T>G	NA	NM_000492.4	Intron 9	Heterozygous	0.0107	VUS	PS3, PP4, BS1
P18	33	CUAVD	CFTR	c.1210-11T>G	NA	NM_000492.4	Intron 9	Heterozygous	0.0107	VUS	PS3, PP4, BS1	ICSI	29	13	12	12	7	0
P19	30	CBAVD	CFTR	c.2909G>A	p.Gly970Asp	NM_000492.4	Exon18	Heterozygous	1.22079e-05	P	PS3_supporting，PM2_supporting，PM3_verystrong，PP3，PP4	ICSI	31	8	3	3	1	1	0
		CBAVD	CFTR	c.1210-11T>G	NA	NM_000492.4	Intron 9	Heterozygous	0.0107	VUS	PS3, PP4, BS1
P20	24	CBAVD	CFTR	c.263T>G	p.Leu88*	NM_000492.4	Exon3	Heterozygous	0	P	PVS1，PM2_supporting，PP4
		CBAVD	CFTR	c.1210-11T>G	NA	NM_000492.4	Intron 9	Heterozygous	0.0107	VUS	PS3, PP4, BS1
P21	28	CBAVD	CFTR	c.1210-11T>G	NA	NM_000492.4	Intron 9	Heterozygous	0.0107	VUS	PS3, PP4, BS1	ICSI	29	10	10	10	4	0
P22	26	CBAVD	CFTR	c.1210-11T>G	NA	NM_000492.4	Intron 9	Heterozygous	0.0107	VUS	PS3, PP4, BS1	ICSI	25	6	3	3	2	2	2	0
P23	23	CBAVD	CFTR	c.3062C>T	p.Pro1021Leu	NM_000492.4	Exon19	Heterozygous	0	VUS	PM2_supporting，PM3，PP3，PP4	ICSI	22	13	10	10	4	0
P24	30	CBAVD	CFTR	c.3209G>A	p.Arg1070Gln	NM_000492.4	Exon20	Heterozygous	0.000622665	P	PM2_supporting，PS3_supporting，PM5，PM3_strong，PP3，PP4	ICSI	29	7	4	3	2	2	1	1
P25	35	CBAVD	CFTR	c.1351G>A	p.Gly451Arg	NM_000492.4	Exon10	Heterozygous	8.35443e-06	VUS	PM2_supporting，PP3，PP4	ICSI	31	6	5	4	4	2	0
P26	30	CBAVD	CFTR	c.4056G>C	p.Gln1352His	NM_000492.4	Exon25	Heterozygous	0.000991991	VUS	PM3_strong，PP3，BS1	ICSI	32	10	8	8	3	0
P27	30	CUAVD	CFTR	c.3961G>A	p.Glu1321Lys	NM_000492.4	Exon24	Heterozygous	4.07877e-06	VUS	PM2_supporting，PP3，PP4
P28	29	CUAVD	CFTR	c.374T>C	p.Ile125Thr	NM_000492.4	Exon4	Heterozygous	0.000687954	VUS	PM3_supporting，PP4	ICSI	28	6	3	3	2	2	2	1
		CUAVD	CFTR	c.2909G>A	p.Gly970Asp	NM_000492.4	Exon18	Heterozygous	1.22079e-05	P	PS3_supporting，PM2_supporting，PM3_verystrong，PP3，PP4
P29	22	CBAVD	CFTR	c.3700A>G	p.Ile1234Val	NM_000492.4	Exon22	Heterozygous	4.10691e-06	P	PM2_supporting，PS3，PS4，PP4	ICSI	20	14	4	4	2	2	2	1
		CBAVD	CFTR	c.2927T>C	p.Phe976Ser	NM_000492.4	Exon18	Heterozygous	8.13365e-06	VUS	PM2_supporting，PP3，PP4
P30	22	CBAVD	CFTR	c.1210-11T>G	NA	NM_000492.4	Intron 9	Heterozygous	0.0107	VUS	PS3,PP4,BS1	ICSI	22	12	7	7	5	1	0
P31	27	CBAVD	CFTR	c.224G>A	p.Arg75Gln	NM_000492.4	Exon3	Heterozygous	0.0153305	VUS	PS3，PP4，BS1	ICSI	21	11	10	9	6	0
		CBAVD	CFTR	c.1666A>G	p.Ile556Val	NM_000492.4	Exon12	Heterozygous	0.00342535	VUS	PS3_Supporting，PS4，PP4，BS1
P32	36	CBAVD	CFTR	c.1210-11T>G	NA	NM_000492.4	Intron 9	Heterozygous	0.0107	VUS	PS3, PP4, BS1	ICSI	30	15	12	11	8	2	0
		CBAVD	CFTR	c.1210-11_1210-10insG	NA	NM_000492.4	Intron 9	Heterozygous	0.002	LP	PS3, PS4, PP4
P33	30	CBAVD	CFTR	c.1210-11T>G	NA	NM_000492.4	Intron 9	Heterozygous	0.0107	VUS	PS3, PP4, BS1	ICSI	26	10	7	7	6	2	2	1
		CBAVD	CFTR	c.1210-11_1210-10insG	NA	NM_000492.4	Intron 9	Heterozygous	0.002	LP	PS3, PS4, PP4
P34	31	CBAVD	CFTR	c.2909G>A	p.Gly970Asp	NM_000492.4	Exon18	Heterozygous	1.22079e-05	P	PS3_supporting，PM2_supporting，PM3_verystrong，PP3，PP4	ICSI	32	5	5	5	4	2	0
		CBAVD	CFTR	c.2936A>C	p.Asp979Ala	NM_000492.4	Exon18	Heterozygous	3.25264e-05	LP	PS3_supporting，PM2_supporting，PM3_strong，PP3，PP4
P35	28	CBAVD	CFTR	c.293A>G	p.Gln98Arg	NM_000492.4	Exon 4	Heterozygous	1.671e-05	P	PM2, PM3_very strong, PP3	ICSI	29	23	16	15	11	0
		CBAVD	CFTR	c.1210-11T>G	NA	NM_000492.4	Intron 9	Heterozygous	0.0107	VUS	PS3, BS1
P36	27	CBAVD	CFTR	c.1210-11T>G	NA	NM_000492.4	Intron 9	Homozygous	0.0107	VUS	PS3, PP4, BS1	ICSI	27	10	10	10	3	2	1	1
P37	30	CBAVD	CFTR	c.1210-11T>G	NA	NM_000492.4	Intron 9	Heterozygous	0.0107	VUS	PS3, BS1
		CBAVD	CFTR	c.2042A>T	p.Glu681Val	NM_000492.4	Exon 14	Heterozygous	0.0001	VUS	PM1, PP3
P38	29	CBAVD	CFTR	c.1210-11T>G	NA	NM_000492.4	Intron 9	Homozygous	0.0107	VUS	PS3, PP4, BS1	ICSI	28	13	9	9	2	0
P39	29	CBAVD	CFTR	c.1210-11T>G	NA	NM_000492.4	Intron 9	Heterozygous	0.0107	VUS	PS3, PP4, BS1	ICSI	28	18	7	7	6	0
P40	32	CBAVD	CFTR	c.1210-11T>G	NA	NM_000492.4	Intron 9	Homozygous	0.0107	VUS	PS3, PP4, BS1
P41	30	CBAVD	CFTR	c.1210-11T>G	NA	NM_000492.4	Intron 9	Homozygous	0.0107	VUS	PS3, PP4, BS1	ICSI	28	19	16	16	6	0
P42	22	CBAVD	CFTR	c.1210-11T>G	NA	NM_000492.4	Intron 9	Homozygous	0.0107	VUS	PS3, PP4, BS1	ICSI	22	8	6	5	5	2	2	2
P43	28	CBAVD	CFTR	c.1210-11T>G	NA	NM_000492.4	Intron 9	Homozygous	0.0107	VUS	PS3, PP4, BS1	ICSI	28	4	2	2	2	1	1	1
P44	31	CBAVD	CFTR	c.1210-11T>G	NA	NM_000492.4	Intron 9	Homozygous	0.0107	VUS	PS3, PP4, BS1	ICSI	32	8	7	7	5	0
P45	33	CBAVD	CFTR	c.1210-11T>G	NA	NM_000492.4	Intron 9	Homozygous	0.0107	VUS	PS3, PP4, BS1
P46	33	CBAVD	CFTR	c.558C>G	p.Asn186Lys	NM_000492.4	Exon 5	Heterozygous	0	LP	PM1, PM2, PM3, PP3	ICSI	37	4	4	4	4	2	0
		CBAVD	CFTR	c.1210-11T>G	NA	NM_000492.4	Intron 9	Heterozygous	0.0107	VUS	PS3, BS1
P47	31	CBAVD	CFTR	c.461T>G	p.Ile154Arg	NM_000492.4	Exon 4	Heterozygous	0	LP	PM1, PM2, PP3, PP4	ICSI	30	2	2	2	2	2	2	0
		CBAVD	CFTR	c.1210-11T>G	NA	NM_000492.4	Intron 9	Heterozygous	0.0107	VUS	PS3, PP4, BS1
P48	30	CBAVD	CFTR	c.1925C>G	p.Ser642*	NM_000492.4	Intron 14	Heterozygous	0	P	PVS1, PM2, PP4	ICSI	33	14	14	14	12	1	1	0
		CBAVD	CFTR	c.4262T>A	p.Val1421Glu	NM_000492.4	Intron 27	Heterozygous	0	LP	PM1, PM2, PM3, PP3, PP4
P49	35	CBAVD	CFTR	c.1210-11T>G	NA	NM_000492.4	Intron 9	Heterozygous	0.0107	VUS	PS3, BS1	ICSI	32	6	5	5	4	1	1	1
		CBAVD	CFTR	c.1407G>T	p.Met469Ile	NM_000492.4	Exon 11	Heterozygous	2.476e-05	LP	PM1, PM2, PM5, PP3
P50	25	CBAVD	CFTR	c.1210-11T>G	NA	NM_000492.4	Intron 9	Heterozygous	0.0107	VUS	PS3, PP4, BS1	ICSI	24	8	5	5	2	1	1	1
		CBAVD	CFTR	c.3084_3085del	p.Met1028Ilefs*18	NM_000492.4	Exon 19	Heterozygous	0	P	PVS1, PM2, PP4
P51	30	CBAVD	CFTR	c.1210-11T>G	NA	NM_000492.4	Intron 9	Heterozygous	0.0107	VUS	PS3, PP4, BS1	ICSI	33	4	2	2	1	0
		CBAVD	CFTR	c.1330A>T	p.Ile444Phe	NM_000492.4	Exon 10	Heterozygous	0	LP	PM1, PM2, PP3, PP4
P52	22	CBAVD	CFTR	c.3205G>A	p.Gly1069Arg	NM_000492.4	Exon 20	Heterozygous	0.0002	LP	PM1, PM3_Strong	ICSI	20	17	15	14	3	0
P53	31	CBAVD	CFTR	c.799G>A	p.Glu267Lys	NM_000492.4	Exon 7	Heterozygous	0	LP	PM1, PM2, PP3, PP4	ICSI	30	21	16	14	3	0
		CBAVD	CFTR	c.1210-11T>G	NA	NM_000492.4	Intron 9	Heterozygous	0.0107	VUS	PS3, PP4, BS1
P54	27	CUAVD	CFTR	c.328G>T	p.Asp110Tyr	NM_000492.4	Exon 4	Heterozygous	0	LP	PM1, PM2, PP3, PP4	ICSI	28	10	9	8	5	1	1	1
		CUAVD	CFTR	c.1210-11T>G	NA	NM_000492.4	Intron 9	Heterozygous	0.0107	VUS	PS3, PP4, BS1
P55	30	CBAVD	CFTR	c.1210-11T>G	NA	NM_000492.4	Intron 9	Heterozygous	0.0107	VUS	PS3, PP4, BS1	ICSI	30	14	11	11	7	0
		CBAVD	CFTR	c.2909G>A	p.Gly970Asp	NM_000492.4	Exon 18	Heterozygous	8.263e-06	P	PM1, PM2, PM3_VeryStrong, PP3, PP4
P56	24	CBAVD	CFTR	c.1210-11T>G	NA	NM_000492.4	Intron 9	Heterozygous	0.0107	VUS	PS3, PP4, BS1	ICSI	24	7	6	6	5	1	1	0
		CBAVD	CFTR	c.1407G>T	p.Met469Ile	NM_000492.4	Exon 11	Heterozygous	2.476e-05	LP	PM1, PM2, PM3_moderate, PP3, PP4
P57	29	CBAVD	CFTR	c.1210-11T>G	NA	NM_000492.4	Intron 9	Heterozygous	0.0197	VUS	PS3, PP4, BS1	ICSI	28	15	13	13	3	0
		CBAVD	CFTR	c.1390A>C	p.Lys464Gln	NM_000492.4	Exon 10	Heterozygous	0	LP	PM1, PM2, PP3, PP4
P58	22	CBAVD	CFTR	c.1210-11T>G	NA	NM_000492.4	Intron 9	Heterozygous	0.0197	VUS	PS3, PP4, BS1	ICSI	24	8	7	7	3	1	1	0
		CBAVD	CFTR	c.1453A>T	p.Ser485Cys	NM_000492.4	Exon 11	Heterozygous	0.0009	VUS	PM2, PP3, PP4
P59	39	CBAVD	CFTR	c.1210-11T>G	NA	NM_000492.4	Intron 9	Heterozygous	0.0197	VUS	PS3, PP4, BS1
		CBAVD	CFTR	c.1697C>T	p.Ala566Val	NM_000492.4	Exon 13	Heterozygous	0	LP	PM1, PM2, PP3, PP4
P60	28	CBAVD	CFTR	c.558C>G	p.Asn186Lys	NM_000492.4	Exon 5	Heterozygous	0	LP	PM1, PM2, PP3, PP4	ICSI	27	15	12	12	4	0
		CBAVD	CFTR	c.1210-11T>G	NA	NM_000492.4	Intron 9	Heterozygous	0.0197	VUS	PS3, PP4, BS1
P61	25	CBAVD	CFTR	c.1210-11T>G	NA	NM_000492.4	Intron 9	Heterozygous	0.0197	VUS	PS3, PP4, BS1	ICSI	26	7	7	7	6	1	1	0
P62	33	CBAVD	CFTR	c.1210-11T>G	NA	NM_000492.4	Intron 9	Heterozygous	0.0197	VUS	PS3, PP4, BS1
P63	29	CBAVD	CFTR	c.1210-11T>G	NA	NM_000492.4	Intron 9	Heterozygous	0.0197	VUS	PS3, PP4, BS1	ICSI	29	4	2	2	2	2	2	2
P64	22	CBAVD	CFTR	c.2042A>T	p.Glu681Val	NM_000492.4	Exon 14	Heterozygous	0.0018	VUS	PM1, PP3	ICSI	23	11	8	8	3	1	1	0
P65	28	CBAVD	CFTR	c.1210-11T>G	NA	NM_000492.4	Intron 9	Heterozygous	0.0197	VUS	PS3, PP4, BS1	ICSI	27	8	5	4	2	2	1	1
		CBAVD	CFTR	c.3468+1G>A	NA	NM_000492.4	Intron 21	Heterozygous	0	P	PVS1, PM2, PP4
P66	25	CBAVD	CFTR	c.532G>A	p.Gly178Arg	NM_000492.4	Exon 5	Heterozygous	0	P	PM1, PM2, PM3_strong, PP3, PP4	ICSI	24	10	8	8	3	1	1	0
		CBAVD	CFTR	c.1210-11T>G	NA	NM_000492.4	Intron 9	Heterozygous	0.0197	VUS	PS3, PP4, BS1
P67	26	CBAVD	CFTR	c.869+5G>A	NA	NM_000492.4	Intron 7	Heterozygous	0.0001	LP	PS3, PM2, PM3, PP4
		CBAVD	CFTR	c.1210-11T>G	NA	NM_000492.4	Intron 9	Heterozygous	0.0197	VUS	PS3, PP4, BS1
P68	22	CBAVD	CFTR	c.263T>G	p.Leu88*	NM_000492.4	Exon 3	Heterozygous	0	P	PVS1, PM2，PP4，PM3_Strong	ICSI	22	10	8	8	4	1	1	0
		CBAVD	CFTR	c.3315G>T	p.Met1105Ile	NM_000492.4	Exon 20	Heterozygous	0	LP	PM1, PM2, PM3_Supporting, PP4
P69	34	CBAVD	CFTR	c.1210-11T>G	NA	NM_000492.4	Intron 9	Heterozygous	0.0197	VUS	PS3, PP4, BS1
		CBAVD	CFTR	c.1521_1523del	p.Phe508del	NM_000492.4	Exon 11	Heterozygous	0	P	PS3, PM3_very strong, PP4
P70	33	CBAVD	CFTR	c.1210-11T>G	NA	NM_000492.4	Intron 9	Heterozygous	0.0197	VUS	PS3, PP4, BS1	ICSI	31	6	2	2	1	1	0
		CBAVD	CFTR	c.2042A>T	p.Glu681Val	NM_000492.4	Exon 14	Heterozygous	0.0018	VUS	PM1, PP3, PP4
P71	31	CBAVD	CFTR	c.1210-11T>G	NA	NM_000492.4	Intron 9	Heterozygous	0.0197	VUS	PS3, PP4, BS1
		CBAVD	CFTR	c.2909G>A	p.Gly970Asp	NM_000492.4	Exon 18	Heterozygous	0.0002	P	PS3_Supporting, PM2, PM3_Very Strong, PP3, PP4
P72	22	CBAVD	CFTR	c.592G>C	p.Ala198Pro	NM_000492.4	Exon 6	Heterozygous	5.798e-05	LP	PM1, PM2, PP3, PP4	ICSI	27	9	8	7	6	1	0
		CBAVD	CFTR	c.1210-11T>G	NA	NM_000492.4	Intron 9	Heterozygous	0.0197	VUS	PS3, PP4, BS1
P73	30	CBAVD	ADGRG2	c.2041A>G	p.Met681Val	NM_001184835.2	Exon 21	Hemizygous	0	LP	PM1, PM2, PP3, PP4	ICSI	26	7	6	6	4	1	1	0
P74	33	CUAVD										ICSI	28	11	3	3	2	0
P75	31	CBAVD
P76	28	CBAVD										ICSI	26	22	16	15	10	0
P77	23	CBAVD										ICSI	22	2	2	2	1	0
P78	27	CBAVD										ICSI	27	6	3	3	3	2	1	1
P79	34	CBAVD										ICSI	30	4	3	3	3	2	1	1
P80	26	CBAVD										ICSI	26	12	7	7	5	2	1	0
P81	25	CBAVD										ICSI	27	10	8	8	6	1	1	1
P82	18	CBAVD										ICSI	22	15	13	13	8	0
P83	29	CBAVD
P84	23	CBAVD										ICSI	23	10	8	8	3	0
P85	30	CBAVD										ICSI	26	7	4	4	3	2	2	2
P86	23	CBAVD										ICSI	24	4	4	4	2	0
P87	32	CBAVD										ICSI	33	10	10	10	6	0
P88	31	CBAVD
P89	30	CUAVD										ICSI	30	14	10	9	7	0
P90	33	CBAVD										ICSI	34	6	4	4	2	2	0
P91	28	CBAVD										ICSI	24	7	6	6	3	0
P92	33	CBAVD										ICSI	34	7	5	5	3	1	1	0
P93	31	CBAVD
P94	34	CBAVD
P95	30	CBAVD
P96	33	CBAVD										ICSI	30	8	7	7	6	1	0
P97	24	CBAVD										ICSI	25	30	17	15	7	0
P98	26	CBAVD										ICSI	26	12	8	8	4	1	0
P99	25	CBAVD
P100	34	CBAVD
P101	41	CBAVD
P102	35	CBAVD										ICSI	31	7	6	6	2	2	2	0
P103	38	CBAVD
P104	33	CBAVD										ICSI	36	5	5	5	2	0
